# Supplementary material for: Design and Evaluation of 223Ra-Labeled and Anti-PSMA Targeted NaA Nanozeolites for Prostate Cancer Therapy—Part II. Toxicity, Pharmacokinetics and Biodistribution
Source: Int J Mol Sci. 2021 May 27;22(11):5702. doi: 10.3390/ijms22115702 (PMC8198605; doi:10.3390/ijms22115702)
Supplement: Supplementary file 1 [file ijms-22-05702-s001.zip]

Archive with 2 entries (1 files):
- ijms-1216377-supplementary/
- ijms-1216377-supplementary/Supplementary meterials.pdf
